# Supplementary material for: Cytokinins are involved in regulation of tomato pericarp thickness and fruit size
Source: Hortic Res. 2022 Jan 19;9:uhab041. doi: 10.1093/hr/uhab041 (PMC8968492; doi:10.1093/hr/uhab041)
Supplement: Web_Material_uhab041 [file web_material_uhab041.zip]

Archive with 1 entries (1 files):
- Supplementary Tables and figures.docx
